# Supplementary material for: Compatible Solutes Prevent Lung Inflammation and Reduction in CFTR Induced by Combustion-Derived Nanoparticles in Human and Rodent Experimental Systems
Source: Int J Mol Sci. 2025 Sep 28;26(19):9487. doi: 10.3390/ijms26199487 (PMC12524578; doi:10.3390/ijms26199487)
Supplement: Supplementary file 1 [file ijms-26-09487-s001.zip]

Archive with 1 entries (1 files):
- ijms-3807622-supplementary.pdf
